# Supplementary material for: Safety and efficacy of programmed cell death-1 inhibitors in relapsed immune-privileged site lymphoma: A systematic review and meta-analysis
Source: PLoS One. 2025 Apr 29;20(4):e0319714. doi: 10.1371/journal.pone.0319714 (PMC12040093; doi:10.1371/journal.pone.0319714)
Supplement: S2 Dataset — (XLSX) [file pone.0319714.s006.xlsx]

## Sheet: Sheet1
Study name	Conference/ Ref	Author	Patients(n)	age(years)	sex(Male/Female)	disease	Anti-PD1 drug	dose anti PD1 drug	follow up time(month),median(range)	Karnofsky performance status(KPS)	ECOG	Overall response rate(ORR) (n)	Complete response(CR) (n)	Partial response(PR) (n)	Stable disease(SD) (n)	Progressive disease(PD) (n)	KPS after treatment	Progression free survival(month)	Overall survival(month)	Duration of response(DOR)	6 months progression free survival(%)	6 months overall survival(%)	1 year progression free survival(%)	1 year overall survival(%)	2-years overall survival(%)	2 years progression free survival(%)	Toxicities
PD-1 blockade with nivolumab in relapsed/refractory primary central nervous system and testicular lymphoma	Blood 2017(published article)	Nayak 2017	5	64 (54-85)	NA	Primary refractory PCNSL	nivolumab	Nivolumab 3 mg/kg IV every 2 weeks	NA	0.7	NA	5	4	1	NA	NA	0.9	13+	NA	NA	NA	NA	NA	NA	NA	NA	grade 2 pruritus in 1 patient, grade 2 fatigue in another patient and 1 patient developed worsening of a baseline renal insufficiency (grade 4)
						Recurrent PCNSL	nivolumab	Nivolumab 3 mg/kg IV every 2 weeks	NA	0.8	NA	1	1	0	NA	NA	0.8	17	NA	NA	NA	NA	NA	NA	NA	NA
						Recurrent PCNSL	nivolumab	Nivolumab 3 mg/kg IV every 2 weeks	NA	0.5	NA	1	0	1	NA	NA	0.7	17+	NA	NA	NA	NA	NA	NA	NA	NA
						Recurrent PCNSL	nivolumab	Nivolumab 3 mg/kg IV every 2 weeks	NA	0.8	NA	1	1	0	NA	NA	0.8	14	NA	NA	NA	NA	NA	NA	NA	NA
						PTL with CNS involvement	nivolumab	Nivolumab 3 mg/kg IV every 2 weeks	NA	0.4	NA	1	1	0	NA	NA	0.8	14+	NA	NA	NA	NA	NA	NA	NA	NA
Nivolumab in Primary CNS Lymphoma and Primary Testicular Lymphoma with CNS Involvement: Single Center Experience	Blood 2020	Gavrilenko 2020	8	62 (28-66)	2024-02-06	1 PTL 7 PCNSL	nivolumab	Nivolumab 100 mg IV every 2 weeks	18(3-44)	NA	2024-03-04	7	3	4	NA	NA	NA	NA	NA	NA	NA	NA	NA	NA	0.44	0.26	One patient having alanine aminotransferase and aspartate aminotransferase increase(grade 3 )
First Results of the Acsé Pembrolizumab Phase II in the Primary CNS Lymphoma (PCNSL) Cohort	Blood 2020	Hoang-Xuan 2020	50	72 (43-83)	NA	relapsed or refractory PCNSL	pembrolizumab(after receive HDMTX based CMT )	Pembrolizumab 200 mg IV as a 30-minute infusion on Day 1 of every 21-day cycles for a maximum of 2 years.	6.7(0.2-27.4)	NA	1 (range 0-1)	13	8	5	5	29	NA	2.6	NA	NA	0.298	0.604	NA	NA	NA	NA	Grade 3 and 4 toxicities related to the drug were observed in 4 patients (8%) and one patient (2%)
Nivolumab and Ibrutinib for Treatment of Patients with Refractory or Relapsed Central Nervous System Lymphoma	Blood 2023	Westin 2023	18	63(42-88)	2024-04-14	Relapse CNS lymphoma	nivolumab	Nivolumab 240mg IV every14day	NA	NA	NA	14	9	5	NA	NA	NA	6.6	25.4	NA	NA	NA	NA	NA	NA	NA	50% with fatigue, 33% with nausea, and 28% with mucositis.
CTIM-39. A PHASE 1B STUDY OF PEMBROLIZUMAB, IBRUTINIB AND RITUXIMAB IN RECURRENT/REFRACTORY (RR) PRIMARY CENTRAL NERVOUS SYSTEM LYMPHOMA (PCNSL)	ournal article Neuro-Oncology, Volume 25, Issue Supplement_5, November 2023, Pages v71–v72,	Chuk wueke 2023	10	74 (38-82)	2024-05-05	relapsed or refractory PCNSL	pembrolizumab, ibrutinib and rituximab	pembrolizumab 200mg IV every 3 weeks, ibrutinib oral daily and rituximab 375mg/m	NA	NA	1 (range 0-1)	8	6	2	NA	NA	NA	NA	NA	177 days	0.5	NA	NA	NA	NA	NA	grade 4 transaminases, hypertension, flu-like symptom, 13 dermatologic events, all < grade 3
PB2308 NIVOLUMAB-BASED THERAPY OF RELAPSED OR REFRACTORY PRIMARY LARGE B-CELL LYMPHOMA OF IMMUNE-PRIVILEGED SITES AND DLBCL WITH SECONDARY CNS INVOLVEMENT	EHA 2023	Gavrilenko 2023	14(13PLCNS+1PTL with CNS involvement)	NA	NA	PLBLIPS+SLCNS	nivolumab	NA	32	NA	NA	10	7	3	NA	NA	NA	NA	10.9	NA	NA	NA	NA	NA	0.53	0.31	NA
Nivolumab in Relapsed or Refractory Primary CNS Lymphoma: Multicenter, Retrospective Study	Blood2023(poster abstract)	Ho Yi 2023	22	67(37-82)	2024-11-11	Relapsed PCNSL	nivolumab	Nivolumab 3mg/kg every 2wk	22.3(13.1-31.5)	NA	NA	9	6	3	NA	NA	NA	2.1	18.9	20.9month	NA	NA	36.9% (± 10.9%)	53.1% (± 13.9%)	NA	NA	NA

## Sheet: Sheet3
Pooled incidence
Study	Patient(n)	total(n)	Disease (n)	Disease(n)		Drug
1.ORR			Relapsed PCNSL	Primary testicular lymphoma
Nayak 2017	5	5	4	1		nivolumab
Gavrilenko 2020	7	8	7	1		nivolumab
Hoang-Xuan 2020	13	50	50	0		pembrolizumab
Westin 2023	14	18	18	0		nivolumab
Chuk wueke 2023	8	10	10	0		pembrolizumab
Gavrilenko 2023	10	14	13	1		nivolumab
Ho Yi 2023	9	22	22	0		nivolumab
2. CR	Patient(n)	total(n)
Nayak 2017	4	5	4	1		nivolumab
Gavrilenko 2020	3	8	7	1		nivolumab
Hoang-Xuan 2020	8	50	50	0		pembrolizumab
Westin 2023	9	18	18	0		nivolumab
Chuk wueke 2023	6	10	10	0		pembrolizumab
Gavrilenko 2023	7	14	13	1		nivolumab
Ho Yi 2023	6	22	22	0		nivolumab
3. PR	Patient(n)	total(n)
Nayak 2017	1	5	4	1		nivolumab
Gavrilenko 2020	4	8	7	1		nivolumab
Hoang-Xuan 2020	5	50	50	0		pembrolizumab
Westin 2023	5	18	18	0		nivolumab
Chuk wueke 2023	2	10	10	0		pembrolizumab
Gavrilenko 2023	3	14	13	1		nivolumab
Ho Yi 2023	3	22	22	0		nivolumab
4.PFS	month
Nayak 2017	14
Hoang-Xuan 2020	2.6
Westin 2023	6.6
Ho Yi 2023	2.1
5. 6 months PFS	Patient(n)	total(n)
Hoang-Xuan 2020	15	50	50	0		pembrolizumab
Chuk wueke 2023	5	10	10	0		pembrolizumab
